# Supplementary material for: A novel group tour trip recommender model for personalized travel systems
Source: PeerJ Comput Sci. 2025 Jan 17;11:e2589. doi: 10.7717/peerj-cs.2589 (PMC11784895; doi:10.7717/peerj-cs.2589)
Supplement: Supplemental Information 1 [file peerj-cs-11-2589-s001.m]

function [Tau,Delta,Eta,Routes,Best_Score]=Setup_Data(Eta,Tau,Routes,Best_Score)

    global Connections
    global Node_Size
    global Score
    global Distance
    global Tau_Max
    global Ants_No
    global Group_Size
    
    Delta = zeros(Node_Size, Node_Size,Group_Size);
    Tau = zeros(Node_Size, Node_Size,Group_Size);
    Eta = zeros(Node_Size, Node_Size,Group_Size);
    
    Tau(:) = Tau_Max;
    
    for user = 1: Group_Size
        for i = 1: Node_Size
            for j =1: Node_Size
                if i ~= j
                    Value_1 = Score(j,1,user) / Distance(i,j);
                    Value_2 = Connections(i,j,user) / Distance(i,j);
                    if Value_1 ~= inf && Value_1 > 0
                        if Value_2 ~= inf && Value_2 > 0
                            Eta(i,j,user) = Value_1 + Value_2;
                        else
                            Eta(i,j,user) = Value_1;
                        end
                    elseif Value_2 ~= inf && Value_2 >0 
                            Eta(i,j,user) = Value_2;
                    else
                        Eta(i,j,user) = 0;
                    end
                else
                    Eta(i,j,user) = 0;
                end
            end
        end
    end
    
    
    Routes.Score = zeros(Ants_No,1,Group_Size);
    Routes.Path = cell(Ants_No,1,Group_Size);
    Best_Score = zeros(Group_Size,1);
    Best_Route = cell(Group_Size,1);
    
end
