# Supplementary material for: A novel group tour trip recommender model for personalized travel systems
Source: PeerJ Comput Sci. 2025 Jan 17;11:e2589. doi: 10.7717/peerj-cs.2589 (PMC11784895; doi:10.7717/peerj-cs.2589)
Supplement: Supplemental Information 2 [file peerj-cs-11-2589-s002.m]

function [Delta,Tau] = Local_Update_Pheromones(Ant_k,Routes,Current_Score,Delta,Tau)
    global Rho;
    global Group_Size
    
    for user = 1:  Group_Size
        for index = 1: length(Routes.Path{Ant_k,1,user}) -1
            Node_From = Routes.Path{Ant_k,1,user}(index);
            Node_To = Routes.Path{Ant_k,1,user}(index+1);
            Tem = max(Delta(Node_From,Node_To,user),Current_Score(user,1));
            Delta(Node_From,Node_To,user) = Tem;
            Delta(Node_To,Node_From,user) = Tem;
            Tem2 = (1 - Rho) * Tau(Node_From,Node_To,user) + Delta(Node_From,Node_To,user);
            Tau(Node_From,Node_To,user)= Tem2;
            Tau(Node_To,Node_From,user)= Tem2;
        end
    end
end
