# Supplementary material for: A novel group tour trip recommender model for personalized travel systems
Source: PeerJ Comput Sci. 2025 Jan 17;11:e2589. doi: 10.7717/peerj-cs.2589 (PMC11784895; doi:10.7717/peerj-cs.2589)
Supplement: Supplemental Information 4 [file peerj-cs-11-2589-s004.m]

function Tau = Global_Update_Pheromones(Tau,Delta)
    global Node_Size
    global Rho
    global Group_Size
    
    for user = 1: Group_Size
        for i = 1: Node_Size
            for j = 1: Node_Size
                Tau(i,j,user) = Rho * Tau(i,j,user) + (1 - Rho) * Delta(i,j,user);
            end
        end
    end
end
