# Supplementary material for: A novel group tour trip recommender model for personalized travel systems
Source: PeerJ Comput Sci. 2025 Jan 17;11:e2589. doi: 10.7717/peerj-cs.2589 (PMC11784895; doi:10.7717/peerj-cs.2589)
Supplement: Supplemental Information 5 [file peerj-cs-11-2589-s005.m]

function [Trip_Scores,A_Scores,C_Scores,W_Scores]= Score_Calculate(Ant_k,Routes)
    
    global Waiting_Time_Weight
    global T_max
    global Score
    global Visiting_Time
    global Distance
    global Connections
    global Group_Size
    global Social_Relationship
    
    
    Trip_Scores = zeros(Group_Size,1);
    Trip_Total_Time = zeros(Group_Size,1);
    A_Scores = zeros(Group_Size,1);
    C_Scores = zeros(Group_Size,1);
    W_Scores = zeros(Group_Size,1);
    
    for user = 1: Group_Size
        for index = 1: length(Routes.Path{Ant_k,1,user})
            A_Scores(user,1) = A_Scores(user,1) + Score(Routes.Path{Ant_k,1,user}(index)) * Visiting_Time(Routes.Path{Ant_k,1,user}(index));
            for i = 1 : Group_Size
                if user == i
                    continue;
                end
                if index <= length(Routes.Path{Ant_k,1,i})
                    if find([Routes.Path{Ant_k,1,user}(index)] == [Routes.Path{Ant_k,1,i}(index)])
                        A_Scores(user,1) = A_Scores(user,1) + ( Social_Relationship(user,i) * Visiting_Time(Routes.Path{Ant_k,1,user}(index)));
                    end
                end
            end  
        end
        for index = 1: length(Routes.Path{Ant_k,1,user}) - 1
            C_Scores(user,1) = C_Scores(user,1) + Connections(Routes.Path{Ant_k,1,user}(index)) * Distance(Routes.Path{Ant_k,1,user}(index),Routes.Path{Ant_k,1,user}(index+1));
            
            for i = 1 : Group_Size
                if user == i
                    continue;
                end
                if index + 1 <= length(Routes.Path{Ant_k,1,i})
                    if find(Routes.Path{Ant_k,1,user}(index) == Routes.Path{Ant_k,1,i}(index))
                        if find(Routes.Path{Ant_k,1,user}(index+1) == Routes.Path{Ant_k,1,i}(index+1))
                            C_Scores(user,1) = C_Scores(user,1) + (Social_Relationship(user,i) * Distance(Routes.Path{Ant_k,1,user}(index),Routes.Path{Ant_k,1,user}(index+1)) );
                        end
                    end
                end
            end
            
            Trip_Total_Time(user,1) = Trip_Total_Time(user,1) + Visiting_Time(Routes.Path{Ant_k,1,user}(index)) + Distance(Routes.Path{Ant_k,1,user}(index),Routes.Path{Ant_k,1,user}(index+1));
        end
        W_Scores(user,1) = (T_max - Trip_Total_Time(user,1)) * Waiting_Time_Weight;
        Trip_Scores(user,1) = A_Scores(user,1) + C_Scores(user,1) + W_Scores(user,1);
    end
end
