# Supplementary material for: A novel group tour trip recommender model for personalized travel systems
Source: PeerJ Comput Sci. 2025 Jan 17;11:e2589. doi: 10.7717/peerj-cs.2589 (PMC11784895; doi:10.7717/peerj-cs.2589)
Supplement: Supplemental Information 6 [file peerj-cs-11-2589-s006.m]

global T_max
global Trip_Length
global Node_Size
global Start_Node
global End_Node
global Start_Time
global End_Time
global Tau_Max
global Ants_No
global Iterations
global Alpha
global Beta
global Gamma
global Rho 
global Waiting_Time_Weight
global Distance
global Visiting_Time
global ICDM
global Score
global Connections
global Group_Size
global Social_Relationship

T_max = 9;
Trip_Length = 1;
Node_Size = 91;
Start_Node = 10;
End_Node = 10;
Start_Time = 0;
End_Time = T_max + 1;
Tau_Max = 2;
Waiting_Time_Weight = 0;

% ACO Setting 
Iterations = 10;
Ants_No = 20;
Alpha = 0.5;
Beta = 2;
Gamma = 2;


Rho = 0.5;
Best_Score = zeros(Group_Size,1);
Best_Route = cell(Group_Size,1);
Multi_Days_Route = zeros(Trip_Length,1,Group_Size);
Multi_Days_Score = zeros(Trip_Length,3,Group_Size);

Group_Size = 15 ;

Folder_Path = "/Users/mohammed-durham/Google Drive/Studying/phD/Coding/Datasets/Durham/Group_as_Individual/";
Sub_Folder_Name = "G_5/";

for user = 1: Group_Size
    User_Folder_Name = user + "/";
    Score(:,:,user) = load(Folder_Path + Sub_Folder_Name + User_Folder_Name + "SC/Score.txt");
    ICDM(:,:,user) = load(Folder_Path + Sub_Folder_Name + User_Folder_Name + "ICDM.txt");
    Connections(:,:,user) = load(Folder_Path + Sub_Folder_Name + User_Folder_Name + "Connections.txt");
end
Distance = load(Folder_Path + Sub_Folder_Name + User_Folder_Name + "Distance.txt");
Visiting_Time = load(Folder_Path + Sub_Folder_Name + User_Folder_Name + "Visiting_Time.txt");
Social_Relationship = load(Folder_Path + "Social_Relationship_5.txt");

Delta = zeros(Node_Size, Node_Size,Group_Size);
Tau = zeros(Node_Size, Node_Size,Group_Size);
Eta = zeros(Node_Size, Node_Size,Group_Size);
Routes.Score = zeros(Ants_No,1,Group_Size);
Routes.Path = cell(Ants_No,1,Group_Size);


[Tau,Delta,Eta,Routes,Best_Score]=Setup_Data(Eta,Tau,Routes,Best_Score);

[Routes,Eta,Tau,Multi_Days_Score,Multi_Days_Route,Delta] = Optimization(Routes,Eta,Tau,Delta,Multi_Days_Route);

disp(Multi_Days_Score);
Multi_Days_Route{:,:,:};
