# Supplementary material for: A novel group tour trip recommender model for personalized travel systems
Source: PeerJ Comput Sci. 2025 Jan 17;11:e2589. doi: 10.7717/peerj-cs.2589 (PMC11784895; doi:10.7717/peerj-cs.2589)
Supplement: Supplemental Information 7 [file peerj-cs-11-2589-s007.m]

function Is_Free = Is_Avilable(Time, Node_From, Node_To,user)
    global Distance
    global Visiting_Time
    global ICDM
    global T_max
    
    Time_Reached = Time + Distance(Node_From, Node_To);
    Is_Free = false
    if Time_Reached >= T_max
        return;
    end

    counter = 0;
    while true
        if counter < Visiting_Time(Node_To)
           if Time_Reached + counter <= T_max
               
               index = int16(fix(Time_Reached + counter));
               if index == 0 
                   index = 1;
               end
               if ICDM(index,Node_To,user) > 0
                   Is_Free = true;
                   counter = counter + 1;
               else
                   Is_Free = false;
                   return;
               end
           else
               Is_Free = false;
               return;
           end    
        else
            break;
        end
    end
end
