# Supplementary material for: A novel group tour trip recommender model for personalized travel systems
Source: PeerJ Comput Sci. 2025 Jan 17;11:e2589. doi: 10.7717/peerj-cs.2589 (PMC11784895; doi:10.7717/peerj-cs.2589)
Supplement: Supplemental Information 8 [file peerj-cs-11-2589-s008.m]

function Is_Visited = Visited(Ant_k,node,Routes,Multi_Days_Route,user)
    global End_Node;
    

    Is_Visited = true;
    if node == End_Node
        Is_Visited = false;
        return;
    end
    if find([Routes.Path{Ant_k,1,user}] ==  node)
        Is_Visited = false;
        return;
    end

    if find(node == [Multi_Days_Route{:,1,user}])
        Is_Visited = false;
        return;
    end
end
