# Supplementary material for: A novel group tour trip recommender model for personalized travel systems
Source: PeerJ Comput Sci. 2025 Jan 17;11:e2589. doi: 10.7717/peerj-cs.2589 (PMC11784895; doi:10.7717/peerj-cs.2589)
Supplement: Supplemental Information 9 [file peerj-cs-11-2589-s009.m]

function [Routes,Eta,Tau,Multi_Days_Route] = Route(Ant_k,Routes,Eta,Tau,Multi_Days_Route)
    global Start_Node
    global End_Node
    global Node_Size
    global Distance
    global Visiting_Time
    global T_max
    global Alpha
    global Beta
    global Group_Size
    
    
    %to start all group member from the start Node
    for user = 1: Group_Size
        Routes.Path{Ant_k,1,user} = Start_Node;
    end
    
    %Each user has Trip_Time
    Trip_Time = zeros(Group_Size,1);
    
    %Each user has different vector of probability
    Probability.Node = {};
    Probability.Users = {};
    Probability.Percentage = {};
    
    
    %Each user find the last node in the tour
    Last_Node_in_Routes = zeros(Group_Size,1);
    
    %Each user has different length in the tour
    %This variable to ensure each user has finished or not yet
    Finisth_Tour = zeros(Group_Size,1);
        
    
    while true
        
        %Find Last Node in each user tour
        Last_Node_in_Routes = Find_Last_Node_In_Tour(Last_Node_in_Routes,Ant_k,Routes)
             
        %This variable to check all users has finish to stop the loop
        Finish_Group_Tour = 1;
        
        %To unsure that each user has finished
        for user =1 : Group_Size
            Finish_Group_Tour = Finish_Group_Tour * Finisth_Tour(user,1);
            if length(Routes.Path{Ant_k,1,user}) > 1
                if Last_Node_in_Routes(user) == End_Node
                    Finisth_Tour(user,1) = 1;
                end
            end
        end
        
        %Ensure all user have finished
        if Finish_Group_Tour
            break;
        end
        
        Probability_Sum = zeros(Group_Size,1);
        Selected_Node = zeros(Group_Size,1);
        
        
        %Calculate_Probability for each user in the group
        [Probability,Probability_Sum] = Calculate_Probability(Probability,Ant_k,Routes,Multi_Days_Route,Trip_Time,Last_Node_in_Routes,Eta,Tau,Probability_Sum);
        
               
        %Calculate the percentage for each node
        for user = 1: Group_Size
            for i = 1: length(Probability.Percentage(:,user))
                if Probability.Percentage{i,user} > -1
                    Probability.Percentage{i,user} = (Probability.Percentage{i,user} / Probability_Sum(user,1));
                end
            end
        end
    
        Candidate_Nodes_List = zeros(length(Probability.Percentage(:,1)),2,Group_Size);
        Total_Percentages = zeros(Group_Size,1);
        
        %to genrate random number for each group member
        q = rand(Group_Size,1);
        
        for user = 1: Group_Size
            for index =1:length(Probability.Percentage(:,user))
                if Probability.Node{index,user} > -1
                    Candidate_Nodes_List(index,1,user) = Probability.Node{index,user};
                    Candidate_Nodes_List(index,2,user) = Total_Percentages(user,1) + Probability.Percentage{index,user};
                    Total_Percentages(user,1) = Candidate_Nodes_List(index,2,user);
                end
            end
        end
        
        %This variable to inform if the user has chosen the item
        Selected_Node_for_User = zeros(Group_Size,1);
        
        for user = 1: Group_Size
            if Finisth_Tour(user,1) ~= 1
                if Selected_Node_for_User( user,1) ~= 1
                    for index = 1: length(Candidate_Nodes_List(:,1,user))
                        if index == 1
                            if q(user) >= 0 && q(user) <= Candidate_Nodes_List(index,2,user)
                                if length(Probability.Users{index,user}) > 1
                                    for i = 1:length(Probability.Users{index,user})
                                        Selected_Node(Probability.Users{index,user}(i),1) = Candidate_Nodes_List(index,1,user);
                                        Selected_Node_for_User(Probability.Users{index,user}(i),1) = 1;
                                    end
                                    break;
                                else
                                    Selected_Node(user,1) = Candidate_Nodes_List(index,1,user);
                                    Selected_Node_for_User(user,1) = 1;
                                    break;
                                end
                            end
                        else
                            if q(user) > Candidate_Nodes_List(index - 1,2,user) && q(user) <= Candidate_Nodes_List(index,2,user)
                                if length(Probability.Users{index,user}) > 1
                                    for i = 1:length(Probability.Users{index,user})
                                        Selected_Node(Probability.Users{index,user}(i),1) = Candidate_Nodes_List(index,1,user);
                                        Selected_Node_for_User(Probability.Users{index,user}(i),1) = 1;
                                    end
                                    break;
                                else
                                    Selected_Node(user,1) = Candidate_Nodes_List(index,1,user);
                                    Selected_Node_for_User(user,1) = 1;
                                    break;
                                end
                            end
                        end
                    end
                end
            end
        end

        
        for user = 1: Group_Size
            if Finisth_Tour(user,1) ~= 1
                if Probability_Sum(user) == 0 || Probability_Sum(user) == inf
                    Routes.Path{Ant_k,1,user} = [Routes.Path{Ant_k,1,user},End_Node];
                    Finisth_Tour(user,1) = 1;
                else
                    Routes.Path{Ant_k,1,user} = [Routes.Path{Ant_k,1,user},Selected_Node(user,1)];
                    Probability_Sum(user,1) = 0;
                    Selected_Node(user,1) = -1;
                end
                Added_Node = Routes.Path{Ant_k,1,user}(length(Routes.Path{Ant_k,1,user}));
                Trip_Time(user,1) = Trip_Time(user,1) + Distance(Last_Node_in_Routes(user), Added_Node) + Visiting_Time(Added_Node,1);
            end
        end
        Candidate_Nodes_List = zeros(1,2,Group_Size);
    end
end
