# Supplementary material for: A novel group tour trip recommender model for personalized travel systems
Source: PeerJ Comput Sci. 2025 Jan 17;11:e2589. doi: 10.7717/peerj-cs.2589 (PMC11784895; doi:10.7717/peerj-cs.2589)
Supplement: Supplemental Information 10 [file peerj-cs-11-2589-s010.m]

function [Probability,Probability_Sum] = Calculate_Probability(Probability,Ant_k,Routes,Multi_Days_Route,Trip_Time,Last_Node_in_Routes,Eta,Tau,Probability_Sum);

    
   
    global Node_Size
    global Distance
    global Visiting_Time
    global End_Node
    global Start_Node
    global T_max
    global Alpha
    global Beta
    global Group_Size
    global Social_Relationship
    global Gamma
    
    Accessible_Nodes = cell(Group_Size,1);
    
    for user =1 : Group_Size
        for node = 1: Node_Size
            if Visited(Ant_k,node,Routes,Multi_Days_Route,user)
                if node ~= End_Node
                    if Is_Avilable(Trip_Time(user),Last_Node_in_Routes(user),node,user)
                        Candidate_Node_Time = Distance(Last_Node_in_Routes(user),node) + Visiting_Time(node) + Distance(node,End_Node) + Trip_Time(user);
                        if Candidate_Node_Time > T_max
                            continue;
                        end
                        Accessible_Nodes{user,1} = [Accessible_Nodes{user,1},node];                       
                    else
                        continue;
                    end
                end
            else
                continue;
            end
        end
    end
    
    Probability.Node = cell(1,Group_Size);
    Probability.Users = cell(1,Group_Size);
    Probability.Percentage = cell(1,Group_Size);
    
    for user =1 : Group_Size
        index =1;
        for node = 1: Node_Size
            if find([Accessible_Nodes{user,1}] == node)
                
                % Add the Node
                Probability.Node{index,user} = node;
                
                % Add the users with the same node ( here only the main
                % user
                Probability.Users{index,user} = user;
                
                % Add the percentage
                Probability.Percentage{index,user} = power(Eta(Last_Node_in_Routes(user),node,user), Alpha) * power(Tau(Last_Node_in_Routes(user),node,user), Beta) * power(1,Gamma);
                Probability_Sum(user) = Probability_Sum(user) + Probability.Percentage{index,user};
                
                %Add to the index 1
                index = index + 1;
                
                
                %List of users can visit the same node
                Users_Sharing_Same_Node = [];
                %Find if other user can visit the same node together
                for u = 1: Group_Size
                    if u == user
                        continue;
                    end
                    if find([Accessible_Nodes{u,1}] == node)
                        Users_Sharing_Same_Node = [Users_Sharing_Same_Node,u];
                    end
                end
                
                
                %-------------------------------------------------------------------------------------------------------------------------------------
                %-------------------------------------------------------------------------------------------------------------------------------------
                %-------------------------------------------------------------------------------------------------------------------------------------
                %-------------------------------------------------------------------------------------------------------------------------------------
                %Loop to find all possiablity of conbine different group
                %member
                for depth = length(Users_Sharing_Same_Node) : -1:1
                    List_of_Combined_Users = nchoosek(Users_Sharing_Same_Node,depth);
                    
                    
                    
                    for combined = 1: length(List_of_Combined_Users(:,1))
                        % Add the Node
                        Probability.Node{index,user} = node;

                        % Add the users with the same node ( here only the main
                        % user
                        Probability.Users{index,user} = [user,List_of_Combined_Users(combined,:)];

                                               
                        Social_Relationship_Value = 0;
                        %To find Social Value between the group of member
                        for i = 1: length(Probability.Users{index,user})
                            Social_Relationship_Value = Social_Relationship_Value + Social_Relationship(user,Probability.Users{index,user}(1,i));
                        end
                                                
                         % Add the percentage
                        Probability.Percentage{index,user} = power(Eta(Last_Node_in_Routes(user),node,user), Alpha) * power(Tau(Last_Node_in_Routes(user),node,user), Beta) * power(Social_Relationship_Value,Gamma);
                        Probability_Sum(user,1) = Probability_Sum(user,1) + Probability.Percentage{index,user};
                        
                        
                        %Add to the index 1
                        index = index + 1;
                    end
                end
            end
        end
    end            
end
