# Supplementary material for: A novel group tour trip recommender model for personalized travel systems
Source: PeerJ Comput Sci. 2025 Jan 17;11:e2589. doi: 10.7717/peerj-cs.2589 (PMC11784895; doi:10.7717/peerj-cs.2589)
Supplement: Supplemental Information 11 [file peerj-cs-11-2589-s011.m]

function Last_Node_in_Routes = Find_Last_Node_In_Tour(Last_Node_in_Routes,Ant_k,Routes)
    global Group_Size
    
    for user = 1: Group_Size
        Last_Node_in_Routes(user,1) = Routes.Path{Ant_k,1,user}(length(Routes.Path{Ant_k,1,user}));
    end
end
