# Supplementary material for: A novel group tour trip recommender model for personalized travel systems
Source: PeerJ Comput Sci. 2025 Jan 17;11:e2589. doi: 10.7717/peerj-cs.2589 (PMC11784895; doi:10.7717/peerj-cs.2589)
Supplement: Supplemental Information 12 [file peerj-cs-11-2589-s012.zip]

Archive with 335 entries (327 files):
- Durham/
- Durham/1/
- Durham/1/desktop.ini
- Durham/1/Distance.txt
- Durham/1/HC/
- Durham/1/HC/Children.txt
- Durham/1/HC/desktop.ini
- Durham/1/HC/Fee_10.txt
- Durham/1/HC/Fee_Free.txt
- Durham/1/HC/Time_Windows/
- Durham/1/HC/Time_Windows/0.txt
- Durham/1/HC/Time_Windows/1.txt
- Durham/1/HC/Time_Windows/10.txt
- Durham/1/HC/Time_Windows/11.txt
- Durham/1/HC/Time_Windows/12.txt
- Durham/1/HC/Time_Windows/13.txt
- Durham/1/HC/Time_Windows/14.txt
- Durham/1/HC/Time_Windows/15.txt
- Durham/1/HC/Time_Windows/16.txt
- Durham/1/HC/Time_Windows/17.txt
- Durham/1/HC/Time_Windows/18.txt
- Durham/1/HC/Time_Windows/19.txt
- Durham/1/HC/Time_Windows/2.txt
- Durham/1/HC/Time_Windows/20.txt
- Durham/1/HC/Time_Windows/21.txt
- Durham/1/HC/Time_Windows/22.txt
- Durham/1/HC/Time_Windows/23.txt
- Durham/1/HC/Time_Windows/24.txt
- Durham/1/HC/Time_Windows/25.txt
- Durham/1/HC/Time_Windows/26.txt
- Durham/1/HC/Time_Windows/27.txt
- Durham/1/HC/Time_Windows/28.txt
- Durham/1/HC/Time_Windows/29.txt
- Durham/1/HC/Time_Windows/3.txt
- Durham/1/HC/Time_Windows/30.txt
- Durham/1/HC/Time_Windows/31.txt
- Durham/1/HC/Time_Windows/32.txt
- Durham/1/HC/Time_Windows/33.txt
- Durham/1/HC/Time_Windows/34.txt
- Durham/1/HC/Time_Windows/35.txt
- Durham/1/HC/Time_Windows/36.txt
- Durham/1/HC/Time_Windows/37.txt
- Durham/1/HC/Time_Windows/38.txt
- Durham/1/HC/Time_Windows/39.txt
- Durham/1/HC/Time_Windows/4.txt
- Durham/1/HC/Time_Windows/40.txt
- Durham/1/HC/Time_Windows/41.txt
- Durham/1/HC/Time_Windows/42.txt
- Durham/1/HC/Time_Windows/43.txt
- Durham/1/HC/Time_Windows/44.txt
- Durham/1/HC/Time_Windows/45.txt
- Durham/1/HC/Time_Windows/46.txt
- Durham/1/HC/Time_Windows/47.txt
- Durham/1/HC/Time_Windows/48.txt
- Durham/1/HC/Time_Windows/49.txt
- Durham/1/HC/Time_Windows/5.txt
- Durham/1/HC/Time_Windows/50.txt
- Durham/1/HC/Time_Windows/51.txt
- Durham/1/HC/Time_Windows/52.txt
- Durham/1/HC/Time_Windows/53.txt
- Durham/1/HC/Time_Windows/54.txt
- Durham/1/HC/Time_Windows/55.txt
- Durham/1/HC/Time_Windows/56.txt
- Durham/1/HC/Time_Windows/57.txt
- Durham/1/HC/Time_Windows/58.txt
- Durham/1/HC/Time_Windows/59.txt
- Durham/1/HC/Time_Windows/6.txt
- Durham/1/HC/Time_Windows/60.txt
- Durham/1/HC/Time_Windows/61.txt
- Durham/1/HC/Time_Windows/62.txt
- Durham/1/HC/Time_Windows/63.txt
- Durham/1/HC/Time_Windows/64.txt
- Durham/1/HC/Time_Windows/65.txt
- Durham/1/HC/Time_Windows/66.txt
- Durham/1/HC/Time_Windows/67.txt
- Durham/1/HC/Time_Windows/68.txt
- Durham/1/HC/Time_Windows/69.txt
- Durham/1/HC/Time_Windows/7.txt
- Durham/1/HC/Time_Windows/70.txt
- Durham/1/HC/Time_Windows/71.txt
- Durham/1/HC/Time_Windows/72.txt
- Durham/1/HC/Time_Windows/73.txt
- Durham/1/HC/Time_Windows/74.txt
- Durham/1/HC/Time_Windows/75.txt
- Durham/1/HC/Time_Windows/76.txt
- Durham/1/HC/Time_Windows/77.txt
- Durham/1/HC/Time_Windows/78.txt
- Durham/1/HC/Time_Windows/79.txt
- Durham/1/HC/Time_Windows/8.txt
- Durham/1/HC/Time_Windows/80.txt
- Durham/1/HC/Time_Windows/81.txt
- Durham/1/HC/Time_Windows/82.txt
- Durham/1/HC/Time_Windows/83.txt
- Durham/1/HC/Time_Windows/84.txt
- Durham/1/HC/Time_Windows/85.txt
- Durham/1/HC/Time_Windows/86.txt
- Durham/1/HC/Time_Windows/87.txt
- Durham/1/HC/Time_Windows/88.txt
- Durham/1/HC/Time_Windows/89.txt
- Durham/1/HC/Time_Windows/9.txt
- Durham/1/HC/Time_Windows/90.txt
- Durham/1/HC/Time_Windows/desktop.ini
- Durham/1/HC/Weather_Conditions_1/
- Durham/1/HC/Weather_Conditions_1/0.txt
- Durham/1/HC/Weather_Conditions_1/1.txt
- Durham/1/HC/Weather_Conditions_1/10.txt
- Durham/1/HC/Weather_Conditions_1/11.txt
- Durham/1/HC/Weather_Conditions_1/12.txt
- Durham/1/HC/Weather_Conditions_1/13.txt
- Durham/1/HC/Weather_Conditions_1/14.txt
- Durham/1/HC/Weather_Conditions_1/15.txt
- Durham/1/HC/Weather_Conditions_1/16.txt
- Durham/1/HC/Weather_Conditions_1/17.txt
- Durham/1/HC/Weather_Conditions_1/18.txt
- Durham/1/HC/Weather_Conditions_1/19.txt
- Durham/1/HC/Weather_Conditions_1/2.txt
- Durham/1/HC/Weather_Conditions_1/20.txt
- Durham/1/HC/Weather_Conditions_1/21.txt
- Durham/1/HC/Weather_Conditions_1/22.txt
- Durham/1/HC/Weather_Conditions_1/23.txt
- Durham/1/HC/Weather_Conditions_1/24.txt
- Durham/1/HC/Weather_Conditions_1/25.txt
- Durham/1/HC/Weather_Conditions_1/26.txt
- Durham/1/HC/Weather_Conditions_1/27.txt
- Durham/1/HC/Weather_Conditions_1/28.txt
- Durham/1/HC/Weather_Conditions_1/29.txt
- Durham/1/HC/Weather_Conditions_1/3.txt
- Durham/1/HC/Weather_Conditions_1/30.txt
- Durham/1/HC/Weather_Conditions_1/31.txt
- Durham/1/HC/Weather_Conditions_1/32.txt
- Durham/1/HC/Weather_Conditions_1/33.txt
- Durham/1/HC/Weather_Conditions_1/34.txt
- Durham/1/HC/Weather_Conditions_1/35.txt
- Durham/1/HC/Weather_Conditions_1/36.txt
- Durham/1/HC/Weather_Conditions_1/37.txt
- Durham/1/HC/Weather_Conditions_1/38.txt
- Durham/1/HC/Weather_Conditions_1/39.txt
- Durham/1/HC/Weather_Conditions_1/4.txt
- Durham/1/HC/Weather_Conditions_1/40.txt
- Durham/1/HC/Weather_Conditions_1/41.txt
- Durham/1/HC/Weather_Conditions_1/42.txt
- Durham/1/HC/Weather_Conditions_1/43.txt
- Durham/1/HC/Weather_Conditions_1/44.txt
- Durham/1/HC/Weather_Conditions_1/45.txt
- Durham/1/HC/Weather_Conditions_1/46.txt
- Durham/1/HC/Weather_Conditions_1/47.txt
- Durham/1/HC/Weather_Conditions_1/48.txt
- Durham/1/HC/Weather_Conditions_1/49.txt
- Durham/1/HC/Weather_Conditions_1/5.txt
- Durham/1/HC/Weather_Conditions_1/50.txt
- Durham/1/HC/Weather_Conditions_1/51.txt
- Durham/1/HC/Weather_Conditions_1/52.txt
- Durham/1/HC/Weather_Conditions_1/53.txt
- Durham/1/HC/Weather_Conditions_1/54.txt
- Durham/1/HC/Weather_Conditions_1/55.txt
- Durham/1/HC/Weather_Conditions_1/56.txt
- Durham/1/HC/Weather_Conditions_1/57.txt
- Durham/1/HC/Weather_Conditions_1/58.txt
- Durham/1/HC/Weather_Conditions_1/59.txt
- Durham/1/HC/Weather_Conditions_1/6.txt
- Durham/1/HC/Weather_Conditions_1/60.txt
- Durham/1/HC/Weather_Conditions_1/61.txt
- Durham/1/HC/Weather_Conditions_1/62.txt
- Durham/1/HC/Weather_Conditions_1/63.txt
- Durham/1/HC/Weather_Conditions_1/64.txt
- Durham/1/HC/Weather_Conditions_1/65.txt
- Durham/1/HC/Weather_Conditions_1/66.txt
- Durham/1/HC/Weather_Conditions_1/67.txt
- Durham/1/HC/Weather_Conditions_1/68.txt
- Durham/1/HC/Weather_Conditions_1/69.txt
- Durham/1/HC/Weather_Conditions_1/7.txt
- Durham/1/HC/Weather_Conditions_1/70.txt
- Durham/1/HC/Weather_Conditions_1/71.txt
- Durham/1/HC/Weather_Conditions_1/72.txt
- Durham/1/HC/Weather_Conditions_1/73.txt
- Durham/1/HC/Weather_Conditions_1/74.txt
- Durham/1/HC/Weather_Conditions_1/75.txt
- Durham/1/HC/Weather_Conditions_1/76.txt
- Durham/1/HC/Weather_Conditions_1/77.txt
- Durham/1/HC/Weather_Conditions_1/78.txt
- Durham/1/HC/Weather_Conditions_1/79.txt
- Durham/1/HC/Weather_Conditions_1/8.txt
- Durham/1/HC/Weather_Conditions_1/80.txt
- Durham/1/HC/Weather_Conditions_1/81.txt
- Durham/1/HC/Weather_Conditions_1/82.txt
- Durham/1/HC/Weather_Conditions_1/83.txt
- Durham/1/HC/Weather_Conditions_1/84.txt
- Durham/1/HC/Weather_Conditions_1/85.txt
- Durham/1/HC/Weather_Conditions_1/86.txt
- Durham/1/HC/Weather_Conditions_1/87.txt
- Durham/1/HC/Weather_Conditions_1/88.txt
- Durham/1/HC/Weather_Conditions_1/89.txt
- Durham/1/HC/Weather_Conditions_1/9.txt
- Durham/1/HC/Weather_Conditions_1/90.txt
- Durham/1/HC/Weather_Conditions_1/desktop.ini
- Durham/1/HC/Weather_Conditions_2/
- Durham/1/HC/Weather_Conditions_2/0.txt
- Durham/1/HC/Weather_Conditions_2/1.txt
- Durham/1/HC/Weather_Conditions_2/10.txt
- Durham/1/HC/Weather_Conditions_2/11.txt
- Durham/1/HC/Weather_Conditions_2/12.txt
- Durham/1/HC/Weather_Conditions_2/13.txt
- Durham/1/HC/Weather_Conditions_2/14.txt
- Durham/1/HC/Weather_Conditions_2/15.txt
- Durham/1/HC/Weather_Conditions_2/16.txt
- Durham/1/HC/Weather_Conditions_2/17.txt
- Durham/1/HC/Weather_Conditions_2/18.txt
- Durham/1/HC/Weather_Conditions_2/19.txt
- Durham/1/HC/Weather_Conditions_2/2.txt
- Durham/1/HC/Weather_Conditions_2/20.txt
- Durham/1/HC/Weather_Conditions_2/21.txt
- Durham/1/HC/Weather_Conditions_2/22.txt
- Durham/1/HC/Weather_Conditions_2/23.txt
- Durham/1/HC/Weather_Conditions_2/24.txt
- Durham/1/HC/Weather_Conditions_2/25.txt
- Durham/1/HC/Weather_Conditions_2/26.txt
- Durham/1/HC/Weather_Conditions_2/27.txt
- Durham/1/HC/Weather_Conditions_2/28.txt
- Durham/1/HC/Weather_Conditions_2/29.txt
- Durham/1/HC/Weather_Conditions_2/3.txt
- Durham/1/HC/Weather_Conditions_2/30.txt
- Durham/1/HC/Weather_Conditions_2/31.txt
- Durham/1/HC/Weather_Conditions_2/32.txt
- Durham/1/HC/Weather_Conditions_2/33.txt
- Durham/1/HC/Weather_Conditions_2/34.txt
- Durham/1/HC/Weather_Conditions_2/35.txt
- Durham/1/HC/Weather_Conditions_2/36.txt
- Durham/1/HC/Weather_Conditions_2/37.txt
- Durham/1/HC/Weather_Conditions_2/38.txt
- Durham/1/HC/Weather_Conditions_2/39.txt
- Durham/1/HC/Weather_Conditions_2/4.txt
- Durham/1/HC/Weather_Conditions_2/40.txt
- Durham/1/HC/Weather_Conditions_2/41.txt
- Durham/1/HC/Weather_Conditions_2/42.txt
- Durham/1/HC/Weather_Conditions_2/43.txt
- Durham/1/HC/Weather_Conditions_2/44.txt
- Durham/1/HC/Weather_Conditions_2/45.txt
- Durham/1/HC/Weather_Conditions_2/46.txt
- Durham/1/HC/Weather_Conditions_2/47.txt
- Durham/1/HC/Weather_Conditions_2/48.txt
- Durham/1/HC/Weather_Conditions_2/49.txt
- Durham/1/HC/Weather_Conditions_2/5.txt
- Durham/1/HC/Weather_Conditions_2/50.txt
- Durham/1/HC/Weather_Conditions_2/51.txt
- Durham/1/HC/Weather_Conditions_2/52.txt
- Durham/1/HC/Weather_Conditions_2/53.txt
- Durham/1/HC/Weather_Conditions_2/54.txt
- Durham/1/HC/Weather_Conditions_2/55.txt
- Durham/1/HC/Weather_Conditions_2/56.txt
- Durham/1/HC/Weather_Conditions_2/57.txt
- Durham/1/HC/Weather_Conditions_2/58.txt
- Durham/1/HC/Weather_Conditions_2/59.txt
- Durham/1/HC/Weather_Conditions_2/6.txt
- Durham/1/HC/Weather_Conditions_2/60.txt
- Durham/1/HC/Weather_Conditions_2/61.txt
- Durham/1/HC/Weather_Conditions_2/62.txt
- Durham/1/HC/Weather_Conditions_2/63.txt
- Durham/1/HC/Weather_Conditions_2/64.txt
- Durham/1/HC/Weather_Conditions_2/65.txt
- Durham/1/HC/Weather_Conditions_2/66.txt
- Durham/1/HC/Weather_Conditions_2/67.txt
- Durham/1/HC/Weather_Conditions_2/68.txt
- Durham/1/HC/Weather_Conditions_2/69.txt
- Durham/1/HC/Weather_Conditions_2/7.txt
- Durham/1/HC/Weather_Conditions_2/70.txt
- Durham/1/HC/Weather_Conditions_2/71.txt
- Durham/1/HC/Weather_Conditions_2/72.txt
- Durham/1/HC/Weather_Conditions_2/73.txt
- Durham/1/HC/Weather_Conditions_2/74.txt
- Durham/1/HC/Weather_Conditions_2/75.txt
- Durham/1/HC/Weather_Conditions_2/76.txt
- Durham/1/HC/Weather_Conditions_2/77.txt
- Durham/1/HC/Weather_Conditions_2/78.txt
- Durham/1/HC/Weather_Conditions_2/79.txt
- Durham/1/HC/Weather_Conditions_2/8.txt
- Durham/1/HC/Weather_Conditions_2/80.txt
- Durham/1/HC/Weather_Conditions_2/81.txt
- Durham/1/HC/Weather_Conditions_2/82.txt
- Durham/1/HC/Weather_Conditions_2/83.txt
- Durham/1/HC/Weather_Conditions_2/84.txt
- Durham/1/HC/Weather_Conditions_2/85.txt
- Durham/1/HC/Weather_Conditions_2/86.txt
- Durham/1/HC/Weather_Conditions_2/87.txt
- Durham/1/HC/Weather_Conditions_2/88.txt
- Durham/1/HC/Weather_Conditions_2/89.txt
- Durham/1/HC/Weather_Conditions_2/9.txt
- Durham/1/HC/Weather_Conditions_2/90.txt
- Durham/1/HC/Weather_Conditions_2/desktop.ini
- Durham/1/HC/Wheel.txt
- Durham/1/HC_Elements.txt
- Durham/1/ICDM.txt
- Durham/1/ICDM1.txt
- Durham/1/ICDM2.txt
- Durham/1/ICDM3.txt
- Durham/1/SC/
- Durham/1/SC/Afternoon_Open_Door.txt
- Durham/1/SC/Baby.txt
- Durham/1/SC/desktop.ini
- Durham/1/SC/Fee_Free.txt
- Durham/1/SC/Free_Parking.txt
[truncated: 35 more entries]
