# Supplementary material for: A novel group tour trip recommender model for personalized travel systems
Source: PeerJ Comput Sci. 2025 Jan 17;11:e2589. doi: 10.7717/peerj-cs.2589 (PMC11784895; doi:10.7717/peerj-cs.2589)
Supplement: Supplemental Information 12 [file peerj-cs-11-2589-s012.zip › Durham/1/Distance.txt]

0.0	0.3	0.1	0.1	0.1	0.1	0.2	0.1	0.1	0.1	4.5	0.1	0.3	0.2	0.0	0.2	0.2	0.3	0.2	0.2	0.2	0.1	0.3	0.2	0.1	0.2	0.2	0.3	0.0	0.3	0.4	0.3	0.1	0.5	0.1	0.1	0.2	0.2	0.2	0.2	0.1	0.2	0.4	0.4	0.2	0.1	0.2	0.0	0.2	0.3
0.3	0.0	0.3	0.3	0.4	0.4	0.4	0.4	0.3	0.3	0.4	0.4	0.5	0.4	0.4	0.4	0.4	0.4	0.4	0.5	0.3	0.4	0.3	0.4	0.4	0.4	0.5	0.4	0.4	0.3	0.7	0.4	0.4	0.7	0.4	0.4	0.3	0.4	0.4	0.7	0.4	0.5	0.6	0.7	0.4	0.4	0.5	0.4	0.4	0.5
0.1	0.3	0.0	0.2	0.1	0.1	0.2	0.0	0.0	0.0	0.0	0.0	0.2	0.2	0.1	0.2	0.1	0.2	0.1	0.1	0.2	0.1	0.2	0.1	0.1	0.1	0.2	0.2	0.1	0.2	0.4	0.4	0.1	0.4	0.0	0.1	0.2	0.1	0.1	0.1	0.1	0.1	0.3	0.3	0.1	0.1	0.1	0.1	0.1	0.2
0.1	0.3	0.2	0.0	0.2	0.2	0.3	0.2	0.2	0.2	0.2	0.2	0.4	0.2	0.2	0.2	0.3	0.3	0.3	0.3	0.1	0.2	0.2	0.2	0.2	0.2	0.4	0.3	0.2	0.2	0.5	0.5	0.2	0.6	0.2	0.2	0.2	0.3	0.2	0.2	0.2	0.3	0.5	0.5	0.3	0.2	0.3	0.2	0.3	0.4
0.1	0.4	0.1	0.2	0.0	0.0	0.3	0.1	0.1	0.1	0.1	0.1	0.3	0.2	0.0	0.2	0.2	0.3	0.2	0.2	0.2	0.1	0.3	0.2	0.1	0.2	0.3	0.3	0.0	0.3	0.4	0.3	0.1	0.5	0.1	0.1	0.2	0.2	0.1	0.1	0.1	0.2	0.4	0.4	0.2	0.1	0.2	0.0	0.2	0.3
0.1	0.4	0.1	0.2	0.0	0.0	0.3	0.1	0.1	0.1	0.1	0.1	0.3	0.2	0.0	0.2	0.2	0.3	0.2	0.2	0.2	0.1	0.3	0.2	0.1	0.2	0.2	0.3	0.0	0.3	0.4	0.3	0.1	0.5	0.1	0.1	0.2	0.2	0.1	0.1	0.1	0.2	0.4	0.4	0.2	0.1	0.2	0.0	0.2	0.3
0.2	0.4	0.2	0.3	0.3	0.3	0.0	0.2	0.2	0.2	0.2	0.2	0.3	0.3	0.2	0.3	0.3	0.2	0.3	0.3	0.3	0.3	0.3	0.3	0.2	0.2	0.4	0.1	0.2	0.3	0.5	0.2	0.2	0.5	0.2	0.2	0.2	0.3	0.3	0.3	0.2	0.3	0.5	0.5	0.3	0.3	0.3	0.2	0.3	0.3
0.1	0.4	0.0	0.2	0.1	0.1	0.2	0.0	0.0	0.0	0.0	0.0	0.2	0.1	0.0	0.2	0.1	0.2	0.1	0.1	0.2	0.1	0.2	0.1	0.1	0.1	0.2	0.2	0.0	0.2	0.4	0.4	0.1	0.4	0.0	0.0	0.2	0.1	0.1	0.1	0.1	0.1	0.3	0.4	0.1	0.1	0.2	0.0	0.1	0.2
0.1	0.3	0.0	0.2	0.1	0.1	0.2	0.0	0.0	0.0	0.0	0.0	0.2	0.1	0.0	0.2	0.1	0.2	0.1	0.1	0.2	0.1	0.2	0.1	0.1	0.1	0.2	0.2	0.0	0.2	0.4	0.4	0.1	0.4	0.0	0.0	0.2	0.1	0.1	0.1	0.1	0.1	0.3	0.4	0.1	0.1	0.2	0.0	0.1	0.2
0.1	0.3	0.0	0.2	0.1	0.1	0.2	0.0	0.0	0.0	0.0	0.0	0.2	0.1	0.0	0.1	0.1	0.2	0.1	0.2	0.2	0.1	0.2	0.1	0.1	0.1	0.2	0.2	0.0	0.2	0.4	0.4	0.1	0.4	0.0	0.0	0.2	0.1	0.1	0.1	0.1	0.1	0.3	0.4	0.1	0.1	0.2	0.0	0.1	0.2
4.5	0.4	0.0	0.2	0.1	0.1	0.2	0.0	0.0	0.0	0.0	0.0	0.2	0.1	0.0	0.2	0.1	0.2	0.1	0.2	0.2	0.1	0.2	0.1	0.1	0.1	0.2	0.2	0.0	0.2	0.4	0.4	0.1	0.4	0.0	0.0	0.2	0.1	0.1	0.1	0.1	0.1	0.3	0.4	0.1	0.1	0.2	0.0	0.1	0.2
0.1	0.4	0.0	0.2	0.1	0.1	0.2	0.0	0.0	0.0	0.0	0.0	0.2	0.2	0.1	0.2	0.2	0.3	0.2	0.2	0.3	0.1	0.3	0.2	0.1	0.2	0.2	0.3	0.1	0.3	0.4	0.4	0.1	0.4	0.1	0.1	0.2	0.2	0.2	0.2	0.2	0.2	0.4	0.4	0.2	0.1	0.2	0.1	0.2	0.3
0.3	0.5	0.2	0.4	0.3	0.3	0.3	0.2	0.2	0.2	0.2	0.2	0.0	0.3	0.2	0.3	0.2	0.3	0.2	0.2	0.3	0.1	0.4	0.2	0.2	0.2	0.2	0.3	0.2	0.4	0.3	0.3	0.2	0.3	0.2	0.2	0.3	0.2	0.2	0.2	0.2	0.2	0.2	0.3	0.2	0.2	0.2	0.2	0.1	0.1
0.2	0.4	0.2	0.2	0.2	0.2	0.3	0.1	0.1	0.1	0.1	0.2	0.3	0.0	0.2	0.0	0.2	0.3	0.2	0.2	0.2	0.2	0.3	0.1	0.1	0.1	0.3	0.2	0.2	0.3	0.5	0.5	0.2	0.5	0.1	0.2	0.2	0.2	0.1	0.1	0.2	0.2	0.4	0.4	0.2	0.2	0.2	0.2	0.2	0.3
0.0	0.4	0.1	0.2	0.0	0.0	0.2	0.0	0.0	0.0	0.0	0.1	0.2	0.2	0.0	0.2	0.1	0.2	0.1	0.2	0.2	0.1	0.2	0.1	0.1	0.1	0.2	0.2	0.0	0.2	0.4	0.4	0.1	0.4	0.0	0.0	0.2	0.2	0.1	0.1	0.1	0.2	0.3	0.4	0.1	0.1	0.2	0.0	0.1	0.2
0.2	0.4	0.2	0.2	0.2	0.2	0.3	0.2	0.2	0.1	0.2	0.2	0.3	0.0	0.2	0.0	0.2	0.3	0.2	0.3	0.2	0.2	0.3	0.2	0.2	0.1	0.3	0.3	0.2	0.3	0.5	0.5	0.2	0.6	0.2	0.2	0.2	0.3	0.2	0.2	0.2	0.3	0.4	0.4	0.2	0.2	0.2	0.2	0.2	0.3
0.2	0.4	0.1	0.3	0.2	0.2	0.3	0.1	0.1	0.1	0.1	0.2	0.2	0.2	0.1	0.2	0.0	0.3	0.1	0.1	0.3	0.1	0.3	0.2	0.1	0.2	0.2	0.3	0.2	0.3	0.4	0.4	0.2	0.4	0.1	0.1	0.2	0.1	0.2	0.2	0.2	0.1	0.3	0.3	0.2	0.1	0.2	0.1	0.1	0.2
0.3	0.4	0.2	0.3	0.3	0.3	0.2	0.2	0.2	0.2	0.2	0.3	0.3	0.3	0.2	0.3	0.3	0.0	0.3	0.3	0.3	0.3	0.3	0.3	0.2	0.3	0.4	0.2	0.3	0.2	0.4	0.3	0.3	0.4	0.2	0.3	0.2	0.3	0.3	0.3	0.3	0.3	0.4	0.5	0.3	0.3	0.3	0.3	0.2	0.3
0.2	0.4	0.1	0.3	0.2	0.2	0.3	0.1	0.1	0.1	0.1	0.2	0.2	0.2	0.1	0.2	0.1	0.3	0.0	0.1	0.3	0.1	0.3	0.2	0.1	0.2	0.2	0.3	0.2	0.3	0.4	0.4	0.2	0.4	0.1	0.1	0.2	0.1	0.2	0.2	0.1	0.1	0.3	0.3	0.2	0.1	0.2	0.1	0.1	0.2
0.2	0.5	0.1	0.3	0.2	0.2	0.3	0.1	0.1	0.2	0.2	0.2	0.2	0.2	0.2	0.3	0.1	0.3	0.1	0.0	0.3	0.1	0.3	0.2	0.2	0.2	0.2	0.3	0.2	0.3	0.4	0.3	0.2	0.4	0.1	0.1	0.3	0.1	0.2	0.2	0.2	0.0	0.3	0.3	0.2	0.1	0.2	0.2	0.1	0.2
0.2	0.3	0.2	0.1	0.2	0.2	0.3	0.2	0.2	0.2	0.2	0.3	0.3	0.2	0.2	0.2	0.3	0.3	0.3	0.3	0.0	0.2	0.2	0.3	0.2	0.2	0.4	0.3	0.2	0.2	0.6	0.3	0.2	0.6	0.2	0.2	0.1	0.3	0.3	0.3	0.2	0.3	0.5	0.5	0.3	0.2	0.3	0.2	0.3	0.4
0.1	0.4	0.1	0.2	0.1	0.1	0.3	0.1	0.1	0.1	0.1	0.1	0.1	0.2	0.1	0.2	0.1	0.3	0.1	0.1	0.2	0.0	0.3	0.2	0.1	0.2	0.1	0.2	0.1	0.3	0.4	0.3	0.1	0.4	0.1	0.1	0.2	0.1	0.1	0.1	0.1	0.1	0.3	0.3	0.1	0.0	0.2	0.1	0.1	0.2
0.3	0.3	0.2	0.2	0.3	0.3	0.3	0.2	0.2	0.2	0.2	0.3	0.4	0.3	0.2	0.3	0.3	0.3	0.3	0.3	0.2	0.3	0.0	0.3	0.2	0.3	0.4	0.3	0.3	0.2	0.6	0.6	0.2	0.7	0.2	0.2	0.1	0.3	0.3	0.3	0.3	0.3	0.5	0.6	0.3	0.3	0.4	0.2	0.3	0.4
0.2	0.4	0.1	0.2	0.2	0.2	0.3	0.1	0.1	0.1	0.1	0.2	0.2	0.1	0.1	0.2	0.2	0.3	0.2	0.2	0.3	0.2	0.3	0.0	0.2	0.1	0.3	0.3	0.2	0.3	0.5	0.3	0.2	0.5	0.1	0.1	0.2	0.2	0.1	0.1	0.1	0.2	0.4	0.3	0.1	0.2	0.2	0.1	0.2	0.3
0.1	0.4	0.1	0.2	0.1	0.1	0.2	0.1	0.1	0.1	0.1	0.1	0.2	0.1	0.1	0.2	0.1	0.2	0.1	0.2	0.2	0.1	0.2	0.2	0.0	0.1	0.2	0.2	0.1	0.2	0.4	0.2	0.1	0.4	0.1	0.1	0.2	0.2	0.1	0.1	0.1	0.2	0.3	0.4	0.2	0.1	0.2	0.1	0.1	0.3
0.2	0.4	0.1	0.2	0.2	0.2	0.2	0.1	0.1	0.1	0.1	0.2	0.2	0.1	0.1	0.1	0.2	0.3	0.2	0.2	0.2	0.2	0.3	0.1	0.1	0.0	0.3	0.2	0.2	0.3	0.5	0.2	0.1	0.5	0.1	0.1	0.2	0.2	0.1	0.1	0.1	0.2	0.4	0.3	0.1	0.2	0.2	0.1	0.2	0.3
0.2	0.5	0.2	0.4	0.3	0.2	0.4	0.2	0.2	0.2	0.2	0.2	0.2	0.3	0.2	0.3	0.2	0.4	0.2	0.2	0.4	0.1	0.4	0.3	0.2	0.3	0.0	0.3	0.2	0.4	0.5	0.4	0.2	0.5	0.2	0.2	0.3	0.2	0.2	0.2	0.2	0.2	0.3	0.3	0.2	0.1	0.2	0.2	0.2	0.2
0.3	0.4	0.2	0.3	0.3	0.3	0.1	0.2	0.2	0.2	0.2	0.3	0.3	0.2	0.2	0.3	0.3	0.2	0.3	0.3	0.3	0.2	0.3	0.3	0.2	0.2	0.3	0.0	0.2	0.3	0.5	0.2	0.2	0.5	0.2	0.2	0.2	0.3	0.3	0.3	0.2	0.3	0.5	0.5	0.3	0.3	0.4	0.2	0.3	0.3
0.0	0.4	0.1	0.2	0.0	0.0	0.2	0.0	0.0	0.0	0.0	0.1	0.2	0.2	0.0	0.2	0.2	0.3	0.2	0.2	0.2	0.1	0.3	0.2	0.1	0.2	0.2	0.2	0.0	0.3	0.4	0.3	0.1	0.5	0.1	0.1	0.2	0.2	0.1	0.1	0.1	0.2	0.4	0.4	0.2	0.1	0.2	0.0	0.2	0.3
0.3	0.3	0.2	0.2	0.3	0.3	0.3	0.2	0.2	0.2	0.2	0.3	0.4	0.3	0.2	0.3	0.3	0.2	0.3	0.3	0.2	0.3	0.2	0.3	0.2	0.3	0.4	0.3	0.3	0.0	0.5	0.2	0.2	0.6	0.2	0.2	0.2	0.3	0.3	0.3	0.2	0.3	0.5	0.6	0.2	0.3	0.2	0.2	0.3	0.4
0.4	0.7	0.4	0.5	0.4	0.4	0.5	0.4	0.4	0.4	0.4	0.4	0.3	0.5	0.4	0.5	0.4	0.4	0.4	0.4	0.6	0.4	0.6	0.5	0.4	0.5	0.5	0.5	0.4	0.5	0.0	0.4	0.4	0.2	0.3	0.4	0.5	0.3	0.4	0.5	0.4	0.4	0.2	0.4	0.4	0.3	0.4	0.4	0.3	0.2
0.3	0.4	0.4	0.5	0.3	0.3	0.2	0.4	0.4	0.4	0.4	0.4	0.3	0.5	0.4	0.5	0.4	0.3	0.4	0.3	0.3	0.3	0.2	0.3	0.2	0.2	0.4	0.2	0.3	0.2	0.4	0.0	0.2	0.4	0.2	0.2	0.1	0.2	0.2	0.2	0.2	0.2	0.4	0.4	0.3	0.2	0.3	0.2	0.2	0.3
0.1	0.4	0.1	0.2	0.1	0.1	0.2	0.1	0.1	0.1	0.1	0.1	0.2	0.2	0.1	0.2	0.2	0.3	0.2	0.2	0.2	0.1	0.3	0.2	0.1	0.1	0.2	0.2	0.1	0.2	0.4	0.2	0.0	0.4	0.1	0.1	0.2	0.2	0.2	0.2	0.1	0.2	0.3	0.5	0.2	0.1	0.2	0.1	0.2	0.2
0.5	0.7	0.4	0.6	0.5	0.5	0.5	0.4	0.4	0.4	0.4	0.4	0.3	0.5	0.4	0.6	0.4	0.4	0.4	0.4	0.6	0.4	0.7	0.5	0.4	0.5	0.5	0.5	0.5	0.6	0.2	0.4	0.4	0.0	0.4	0.4	0.5	0.4	0.3	0.3	0.4	0.4	0.2	0.4	0.4	0.3	0.4	0.4	0.3	0.3
0.1	0.4	0.0	0.2	0.1	0.1	0.2	0.0	0.0	0.0	0.0	0.1	0.2	0.1	0.0	0.2	0.1	0.2	0.1	0.1	0.2	0.1	0.2	0.1	0.1	0.1	0.2	0.2	0.1	0.2	0.3	0.2	0.1	0.4	0.0	0.1	0.1	0.1	0.2	0.2	0.1	0.1	0.3	0.4	0.1	0.1	0.1	0.1	0.1	0.2
0.1	0.4	0.1	0.2	0.1	0.1	0.2	0.0	0.0	0.0	0.0	0.1	0.2	0.2	0.0	0.2	0.1	0.3	0.1	0.1	0.2	0.1	0.2	0.1	0.1	0.1	0.2	0.2	0.1	0.2	0.4	0.2	0.1	0.4	0.1	0.0	0.2	0.1	0.1	0.1	0.1	0.1	0.3	0.3	0.1	0.1	0.2	0.1	0.1	0.2
0.2	0.3	0.2	0.2	0.2	0.2	0.2	0.2	0.2	0.2	0.2	0.2	0.3	0.2	0.2	0.2	0.2	0.2	0.2	0.2	0.1	0.2	0.1	0.2	0.2	0.2	0.3	0.2	0.2	0.2	0.5	0.1	0.2	0.5	0.1	0.2	0.0	0.2	0.2	0.6	0.2	0.2	0.4	0.3	0.2	0.2	0.3	0.2	0.2	0.3
0.2	0.4	0.1	0.3	0.2	0.2	0.3	0.1	0.1	0.1	0.1	0.2	0.2	0.2	0.2	0.3	0.1	0.3	0.1	0.1	0.3	0.1	0.3	0.2	0.2	0.2	0.2	0.3	0.2	0.3	0.3	0.2	0.2	0.4	0.1	0.1	0.2	0.0	0.7	0.7	0.2	0.1	0.3	0.2	0.2	0.1	0.2	0.2	0.1	0.2
0.2	0.4	0.1	0.2	0.1	0.1	0.3	0.1	0.1	0.1	0.1	0.2	0.2	0.1	0.1	0.1	0.2	0.3	0.2	0.2	0.3	0.1	0.3	0.1	0.1	0.1	0.2	0.3	0.1	0.3	0.4	0.2	0.2	0.3	0.2	0.1	0.2	0.7	0.0	0.2	0.2	0.3	0.2	0.2	0.2	0.2	0.2	0.3	0.2	0.2
0.2	0.7	0.1	0.2	0.1	0.1	0.3	0.1	0.1	0.1	0.1	0.2	0.2	0.1	0.1	0.2	0.2	0.3	0.2	0.2	0.3	0.1	0.3	0.1	0.1	0.1	0.2	0.3	0.1	0.3	0.5	0.2	0.2	0.3	0.2	0.1	0.6	0.7	0.2	0.0	0.2	0.3	0.2	0.2	0.2	0.2	0.2	0.3	0.2	0.2
0.1	0.4	0.1	0.2	0.1	0.1	0.2	0.1	0.1	0.1	0.1	0.2	0.2	0.2	0.1	0.2	0.2	0.3	0.1	0.2	0.2	0.1	0.3	0.1	0.1	0.1	0.2	0.2	0.1	0.2	0.4	0.2	0.1	0.4	0.1	0.1	0.2	0.2	0.2	0.2	0.0	0.2	0.3	0.5	0.1	0.1	0.2	0.1	0.2	0.2
0.2	0.5	0.1	0.3	0.2	0.2	0.3	0.1	0.1	0.1	0.1	0.2	0.2	0.2	0.2	0.3	0.1	0.3	0.1	0.0	0.3	0.1	0.3	0.2	0.2	0.2	0.2	0.3	0.2	0.3	0.4	0.2	0.2	0.4	0.1	0.1	0.2	0.1	0.3	0.3	0.2	0.0	0.3	0.5	0.2	0.1	0.2	0.2	0.1	0.2
0.4	0.6	0.3	0.5	0.4	0.4	0.5	0.3	0.3	0.3	0.3	0.4	0.2	0.4	0.3	0.4	0.3	0.4	0.3	0.3	0.5	0.3	0.6	0.4	0.3	0.4	0.3	0.5	0.4	0.5	0.2	0.4	0.3	0.2	0.3	0.3	0.4	0.3	0.2	0.2	0.3	0.3	0.0	0.4	0.3	0.3	0.3	0.3	0.3	0.2
0.4	0.7	0.3	0.5	0.4	0.4	0.5	0.4	0.4	0.4	0.4	0.4	0.3	0.4	0.4	0.4	0.3	0.5	0.3	0.3	0.5	0.3	0.6	0.3	0.4	0.3	0.3	0.5	0.4	0.6	0.4	0.4	0.5	0.4	0.4	0.3	0.3	0.2	0.2	0.2	0.5	0.5	0.4	0.0	0.4	0.4	0.5	0.3	0.3	0.3
0.2	0.4	0.1	0.3	0.2	0.2	0.3	0.1	0.1	0.1	0.1	0.2	0.2	0.2	0.1	0.2	0.2	0.3	0.2	0.2	0.3	0.1	0.3	0.1	0.2	0.1	0.2	0.3	0.2	0.2	0.4	0.3	0.2	0.4	0.1	0.1	0.2	0.2	0.2	0.2	0.1	0.2	0.3	0.4	0.0	0.1	0.1	0.1	0.2	0.2
0.1	0.4	0.1	0.2	0.1	0.1	0.3	0.1	0.1	0.1	0.1	0.1	0.2	0.2	0.1	0.2	0.1	0.3	0.1	0.1	0.2	0.0	0.3	0.2	0.1	0.2	0.1	0.3	0.1	0.3	0.3	0.2	0.1	0.3	0.1	0.1	0.2	0.1	0.2	0.2	0.1	0.1	0.3	0.4	0.1	0.0	0.2	0.1	0.1	0.2
0.2	0.5	0.1	0.3	0.2	0.2	0.3	0.2	0.2	0.2	0.2	0.2	0.2	0.2	0.2	0.2	0.2	0.3	0.2	0.2	0.3	0.2	0.4	0.2	0.2	0.2	0.2	0.4	0.2	0.2	0.4	0.3	0.2	0.4	0.1	0.2	0.3	0.2	0.2	0.2	0.2	0.2	0.3	0.5	0.1	0.2	0.0	0.2	0.2	0.3
0.0	0.4	0.1	0.2	0.0	0.0	0.2	0.0	0.0	0.0	0.0	0.1	0.2	0.2	0.0	0.2	0.1	0.3	0.1	0.2	0.2	0.1	0.3	0.1	0.1	0.1	0.2	0.2	0.0	0.2	0.4	0.2	0.1	0.4	0.1	0.1	0.2	0.2	0.3	0.2	0.1	0.2	0.3	0.3	0.1	0.1	0.2	0.0	0.1	0.2
0.2	0.4	0.1	0.3	0.2	0.2	0.3	0.1	0.1	0.1	0.1	0.2	0.1	0.2	0.1	0.2	0.1	0.2	0.1	0.1	0.3	0.1	0.3	0.2	0.1	0.2	0.2	0.3	0.2	0.3	0.3	0.2	0.2	0.3	0.1	0.1	0.2	0.1	0.2	0.3	0.2	0.1	0.3	0.3	0.2	0.1	0.2	0.1	0.0	0.1
0.3	0.5	0.2	0.4	0.3	0.3	0.3	0.2	0.2	0.2	0.2	0.3	0.1	0.3	0.2	0.3	0.2	0.3	0.2	0.2	0.4	0.2	0.4	0.3	0.3	0.3	0.2	0.3	0.3	0.4	0.2	0.3	0.2	0.3	0.2	0.2	0.3	0.2	0.2	0.2	0.2	0.2	0.2	0.3	0.2	0.2	0.3	0.2	0.1	0.0
0.5	0.3	0.5	0.4	0.5	0.5	0.6	0.5	0.5	0.5	0.5	0.5	0.6	0.3	0.5	0.3	0.6	0.7	0.6	0.6	0.4	0.5	0.4	0.5	0.5	0.4	0.7	0.6	0.6	0.6	0.8	0.6	0.5	0.8	0.5	0.5	0.5	0.6	0.3	0.2	0.5	0.6	0.8	0.3	0.5	0.5	0.6	0.5	0.6	0.7
0.1	0.4	0.0	0.2	0.1	0.1	0.2	0.1	0.1	0.1	0.1	0.1	0.2	0.1	0.1	0.2	0.1	0.2	0.1	0.1	0.2	0.1	0.2	0.1	0.1	0.1	0.2	0.2	0.1	0.2	0.3	0.2	0.1	0.4	0.0	0.1	0.2	0.1	0.2	0.3	0.1	0.1	0.3	0.3	0.1	0.1	0.1	0.1	0.1	0.2
0.1	0.3	0.0	0.2	0.1	0.1	0.2	0.0	0.0	0.0	0.0	0.1	0.2	0.1	0.0	0.2	0.1	0.3	0.1	0.1	0.2	0.1	0.2	0.1	0.1	0.1	0.2	0.2	0.1	0.2	0.4	0.2	0.1	0.4	0.0	0.1	0.1	0.1	0.3	0.2	0.1	0.2	0.3	0.4	0.1	0.1	0.2	0.0	0.1	0.2
0.1	0.4	0.1	0.2	0.1	0.1	0.2	0.0	0.0	0.0	0.0	0.1	0.2	0.2	0.0	0.2	0.1	0.3	0.1	0.1	0.2	0.1	0.2	0.1	0.1	0.1	0.2	0.2	0.1	0.2	0.4	0.2	0.1	0.4	0.1	0.1	0.2	0.2	0.3	0.3	0.1	0.2	0.3	0.3	0.2	0.1	0.2	0.1	0.1	0.2
0.1	0.3	0.1	0.2	0.1	0.1	0.2	0.1	0.1	0.1	0.1	0.1	0.2	0.1	0.1	0.2	0.1	0.3	0.1	0.2	0.2	0.1	0.3	0.1	0.1	0.1	0.2	0.2	0.1	0.3	0.4	0.2	0.1	0.4	0.1	0.1	0.2	0.1	0.3	0.3	0.1	0.2	0.3	0.4	0.1	0.1	0.2	0.1	0.2	0.3
0.5	0.7	0.0	0.2	0.5	0.5	0.2	0.1	0.1	0.1	0.1	0.1	0.2	0.2	0.1	0.2	0.1	0.3	0.1	0.1	0.2	0.1	0.3	0.1	0.1	0.1	0.2	0.2	0.1	0.2	0.4	0.2	0.1	0.4	0.4	0.1	0.2	0.1	1.5	0.3	0.0	0.1	0.3	0.5	0.1	0.1	0.1	0.1	0.1	0.2
0.0	0.4	0.1	0.2	0.0	0.0	0.2	0.0	0.0	0.0	0.0	0.1	0.2	0.2	0.0	0.2	0.1	0.3	0.1	0.2	0.2	0.1	0.3	0.1	0.1	0.2	0.2	0.2	0.0	0.2	0.4	0.4	0.1	0.4	0.0	0.0	0.2	0.1	0.3	1.5	0.1	0.2	0.3	0.5	0.2	0.1	0.2	0.0	0.1	0.2
0.1	0.4	0.0	0.2	0.1	0.1	0.2	0.1	0.1	0.1	0.1	0.1	0.2	0.1	0.1	0.2	0.1	0.2	0.1	0.1	0.2	0.1	0.2	0.1	0.1	0.1	0.2	0.2	0.1	0.2	0.4	0.3	0.1	0.4	0.0	0.1	0.2	0.1	0.2	0.3	0.1	0.1	0.3	0.4	0.1	0.1	0.1	0.1	0.1	0.2
0.1	0.3	0.1	0.2	0.1	0.1	0.2	0.1	0.1	0.1	0.1	0.1	0.2	0.1	0.1	0.1	0.1	0.2	0.1	0.1	0.2	0.1	0.2	0.1	0.1	0.1	0.2	0.2	0.1	0.2	0.0	0.0	0.0	0.0	0.0	0.0	0.0	0.0	0.3	0.2	0.0	0.0	0.0	0.4	0.0	0.1	0.2	0.1	0.1	0.2
0.1	0.4	0.0	0.2	0.1	0.1	0.2	0.0	0.0	0.0	0.0	0.1	0.2	0.2	0.1	0.2	0.1	0.3	0.1	0.1	0.2	0.1	0.3	0.1	0.1	0.1	0.2	0.2	0.1	0.2	0.4	0.2	0.1	0.4	0.0	0.1	0.2	0.1	0.2	0.3	0.1	0.1	0.3	0.4	0.1	0.1	0.2	0.1	0.1	0.2
0.1	0.4	0.1	0.2	0.1	0.1	0.2	0.1	0.1	0.1	0.1	0.1	0.2	0.1	0.1	0.2	0.2	0.3	0.2	0.2	0.2	0.1	0.2	0.2	0.1	0.1	0.2	0.2	0.1	0.2	0.5	0.7	0.1	0.4	0.1	0.6	0.2	0.2	0.3	0.2	0.1	0.2	0.4	0.2	0.2	0.1	0.6	0.1	0.2	0.3
0.1	0.4	0.1	0.2	0.1	0.1	0.2	0.0	0.0	0.0	0.0	0.1	0.2	0.2	0.0	0.2	0.1	0.3	0.1	0.1	0.2	0.1	0.2	0.1	0.1	0.1	0.2	0.2	0.1	0.2	0.4	0.2	0.1	0.4	0.1	0.1	0.2	0.2	0.2	0.3	0.1	0.2	0.3	0.2	0.2	0.1	0.2	1.4	0.1	0.2
0.1	0.3	0.1	0.2	0.1	0.1	0.2	0.0	0.0	0.0	0.0	0.1	0.2	0.1	0.0	0.2	0.1	0.2	0.1	0.1	0.2	0.1	0.3	0.1	0.1	0.1	0.2	0.2	0.1	0.2	0.4	0.2	0.1	0.4	0.1	0.1	0.2	0.1	0.2	0.2	0.1	0.1	0.3	0.3	0.1	0.1	0.2	0.1	0.1	0.2
0.0	0.4	0.1	0.2	0.0	0.0	0.2	0.0	0.0	0.0	0.0	0.1	0.2	0.2	0.0	0.2	0.1	0.3	0.1	0.2	0.2	0.1	0.3	0.2	0.1	0.2	0.2	0.2	0.0	0.3	0.4	0.2	0.1	0.4	0.1	0.1	0.2	0.2	0.1	0.2	0.1	0.2	0.4	0.4	0.2	0.1	0.2	0.0	0.2	0.3
0.6	0.4	0.1	0.2	0.1	0.1	0.2	0.0	0.0	0.0	0.0	0.1	0.2	0.2	0.0	0.2	0.1	0.3	0.1	0.1	0.2	0.1	0.2	0.1	0.1	0.1	0.2	0.2	0.1	0.2	0.4	0.4	0.1	0.4	0.0	0.2	0.2	0.1	0.1	0.1	0.1	0.1	0.3	0.5	0.1	0.1	0.2	0.1	0.1	0.2
0.1	0.4	0.1	0.2	0.1	0.1	0.2	0.1	0.1	0.1	0.1	0.1	0.2	0.1	0.1	0.2	0.2	0.3	0.2	0.2	0.2	0.1	0.3	0.1	0.1	0.1	0.2	0.2	0.1	0.2	0.4	0.2	0.1	0.5	0.1	0.1	0.2	0.2	1.5	0.1	0.1	0.2	0.4	0.5	0.2	0.1	0.2	0.1	0.2	0.3
0.1	0.4	0.0	0.2	0.1	0.1	0.2	0.0	0.0	0.0	0.0	0.0	0.2	0.2	0.1	0.2	0.1	0.3	0.1	0.2	0.3	0.1	0.3	0.2	0.1	0.2	0.2	0.3	0.1	0.3	0.4	0.2	0.1	0.4	0.0	0.1	0.2	0.1	0.1	1.5	0.1	0.1	0.3	0.3	0.1	0.1	0.2	0.1	1.5	0.3
0.2	0.4	0.1	0.2	0.2	0.2	0.2	0.1	0.1	0.1	0.1	0.2	0.2	0.1	0.1	0.1	0.2	0.3	0.2	0.2	0.3	0.2	0.3	0.1	0.1	0.1	0.2	0.3	0.1	0.3	0.4	0.3	0.2	0.4	0.1	0.1	0.2	0.2	0.1	0.1	0.1	0.2	0.3	0.2	0.1	0.2	0.2	0.1	0.2	0.3
0.1	0.4	0.1	0.2	0.0	0.0	0.2	0.0	0.0	0.0	0.0	0.1	0.2	0.2	0.0	0.2	0.2	0.3	0.2	0.2	0.2	0.1	0.3	0.2	0.1	0.2	0.2	0.3	0.0	0.3	1.4	1.3	1.4	1.5	1.3	1.4	1.4	1.4	1.5	0.1	1.4	1.4	1.5	0.3	1.5	1.3	1.5	1.5	1.3	1.5
0.0	0.4	0.1	0.2	0.0	0.0	0.3	0.0	0.1	0.0	0.0	0.1	0.2	0.2	0.0	0.2	0.2	0.3	0.2	0.2	0.2	0.1	0.3	0.2	0.1	0.2	0.2	0.3	0.1	0.3	0.4	0.2	0.1	0.4	0.1	0.1	0.2	0.2	0.1	1.5	0.1	0.2	0.4	0.3	0.2	0.1	0.2	0.1	0.2	0.3
0.1	0.4	0.0	0.2	0.1	0.1	0.2	0.0	0.0	0.0	0.0	0.0	0.2	0.2	0.0	0.2	0.1	0.3	0.1	0.1	0.2	0.1	0.2	0.1	0.1	0.1	0.2	0.2	0.1	0.2	0.3	0.2	0.1	0.4	0.0	0.1	0.2	0.1	0.1	0.1	0.1	0.1	0.3	0.3	0.1	0.1	0.2	0.0	0.1	0.2
0.2	0.4	0.1	0.2	0.2	0.2	0.3	0.1	0.1	0.1	0.1	0.2	0.2	0.1	0.1	0.2	0.2	0.3	0.2	0.2	0.2	0.1	0.3	0.1	0.1	0.1	0.2	0.2	0.1	0.2	0.4	0.3	0.1	0.4	0.1	0.1	0.2	0.2	0.1	0.1	0.1	0.2	0.4	0.4	0.1	0.1	0.2	0.1	0.2	0.3
0.0	0.4	0.1	0.2	0.0	0.0	0.2	0.0	0.0	0.0	0.0	0.1	0.2	0.2	0.0	0.2	0.1	0.3	0.1	0.2	0.2	0.1	0.3	0.1	0.1	0.2	0.2	0.2	0.0	0.2	0.4	0.2	0.1	0.4	0.1	0.1	0.2	0.2	0.1	0.1	0.1	0.2	0.3	0.4	0.1	0.1	0.2	0.0	0.1	0.2
0.4	0.6	0.3	0.4	0.4	0.4	0.5	0.3	0.3	0.3	0.3	0.4	0.3	0.4	0.3	0.4	0.3	0.5	0.3	0.3	0.5	0.3	0.6	0.3	0.3	0.3	0.3	0.5	0.4	0.5	0.3	0.4	0.3	0.2	0.3	0.3	0.4	0.3	0.3	0.1	0.3	0.3	0.2	0.3	0.3	0.3	0.3	0.3	0.3	0.3
0.0	0.4	0.1	0.2	0.0	0.0	0.2	0.0	0.0	0.0	0.0	0.1	0.2	0.2	0.0	0.2	0.1	0.3	0.2	0.2	0.2	0.1	0.3	0.2	0.1	0.2	0.2	0.2	0.0	0.2	0.4	0.2	0.1	0.4	0.1	0.1	0.2	0.2	0.1	0.3	0.1	0.2	0.3	0.3	0.2	0.1	0.2	0.0	0.1	0.2
0.0	0.4	0.1	0.2	0.0	0.0	0.2	0.0	0.0	0.0	0.0	0.1	0.2	0.2	0.0	0.2	0.1	0.3	0.1	0.2	0.2	0.1	0.3	0.1	0.1	0.1	0.2	0.2	0.0	0.2	0.4	0.2	0.1	0.4	0.1	0.1	0.2	0.1	0.1	0.1	0.1	0.2	0.3	0.5	0.1	0.1	0.2	0.0	0.1	0.2
0.1	0.3	0.1	0.2	0.1	0.1	0.2	0.0	0.0	0.0	0.0	0.1	0.2	0.1	0.0	0.2	0.1	0.2	0.1	0.2	0.2	0.1	0.2	0.1	0.1	0.1	0.2	0.2	0.1	0.2	0.4	0.2	0.1	0.4	0.0	0.1	0.1	0.1	0.1	0.1	0.1	0.2	0.3	0.3	0.1	0.1	0.2	0.1	0.1	0.2
0.1	0.4	0.0	0.2	0.1	0.1	0.2	0.0	0.0	0.0	0.0	0.1	0.2	0.1	0.0	0.2	0.1	0.2	0.1	0.1	0.2	0.1	0.2	0.1	0.1	0.1	0.2	0.2	0.1	0.2	0.3	0.2	0.1	0.4	0.0	0.1	0.2	0.1	0.1	0.1	0.1	0.2	0.2	0.4	0.1	0.1	0.2	0.0	0.1	0.2
0.2	0.4	0.1	0.3	0.2	0.2	0.3	0.1	0.1	0.1	0.1	0.2	0.1	0.2	0.1	0.2	0.1	0.2	0.1	0.1	0.3	0.1	0.3	0.2	0.1	0.2	0.1	0.3	0.2	0.3	0.3	0.2	0.1	0.4	0.1	0.1	0.2	0.1	0.2	0.1	0.1	0.1	0.3	0.4	0.2	0.1	0.2	0.1	0.1	0.2
0.2	0.4	0.1	0.3	0.2	0.2	0.3	0.1	0.1	0.1	0.1	0.2	0.1	0.2	0.1	0.2	0.1	0.2	0.1	0.1	0.3	0.1	0.3	0.2	0.2	0.2	0.2	0.3	0.2	0.3	0.3	0.2	0.2	0.3	0.1	0.1	0.2	0.1	0.2	0.2	0.2	0.1	0.3	0.4	0.2	0.1	0.2	0.1	0.0	0.2
0.1	0.4	0.1	0.2	0.1	0.1	0.2	0.1	0.1	0.1	0.1	0.1	0.2	0.2	0.1	0.2	0.1	0.2	0.1	0.1	0.2	0.0	0.3	0.1	0.1	0.1	0.1	0.2	0.1	0.2	0.3	0.2	0.1	0.4	0.1	0.1	0.2	0.1	0.1	0.2	0.1	0.1	0.3	0.5	0.1	0.0	0.2	0.1	0.1	0.2
0.1	0.3	0.1	0.2	0.1	0.1	0.2	0.0	0.0	0.0	0.0	0.1	0.2	0.1	0.1	0.2	0.1	0.2	0.1	0.2	0.2	0.1	0.2	0.1	0.1	0.1	0.2	0.2	0.1	0.2	0.4	0.2	0.1	0.4	0.0	0.1	0.1	0.1	0.1	0.1	0.1	0.2	0.3	0.4	0.1	0.1	0.2	0.1	0.1	0.2
0.1	0.4	0.1	0.2	0.1	0.1	0.2	0.1	0.1	0.1	0.1	0.1	0.2	0.1	0.1	0.2	0.1	0.2	0.1	0.2	0.2	0.1	0.2	0.2	0.1	0.1	0.2	0.2	0.1	0.2	0.4	0.2	0.0	0.4	0.1	0.1	0.2	0.1	0.1	0.1	0.1	0.2	0.3	0.3	0.1	0.1	0.2	0.1	0.1	0.2
0.3	0.5	0.2	0.3	0.3	0.3	0.2	0.2	0.2	0.2	0.2	0.3	0.2	0.3	0.2	0.3	0.2	0.1	0.2	0.2	0.3	0.3	0.3	0.3	0.3	0.3	0.3	0.2	0.3	0.2	0.3	0.1	0.2	0.4	0.2	0.2	0.2	0.2	0.3	0.1	0.2	0.3	0.4	0.3	0.3	0.2	0.3	0.3	0.2	0.2
0.1	0.3	0.0	0.2	0.1	0.1	0.2	0.0	0.0	0.0	0.0	0.1	0.2	0.1	0.0	0.2	0.1	0.2	0.1	0.2	0.2	0.1	0.2	0.1	0.1	0.1	0.2	0.2	0.1	0.2	0.4	0.2	0.1	0.4	0.0	0.1	0.1	0.1	0.1	0.3	0.1	0.2	0.3	0.3	0.1	0.1	0.2	0.0	0.1	0.2
0.0	0.4	0.1	0.2	0.0	0.0	0.2	0.0	0.0	0.0	0.0	0.1	0.2	0.2	0.0	0.2	0.1	0.3	0.2	0.2	0.2	0.1	0.3	0.2	0.1	0.2	0.2	0.2	0.0	0.3	0.4	0.2	0.1	0.4	0.1	0.1	0.2	0.2	0.1	0.1	0.1	0.2	0.3	0.3	0.2	0.1	0.2	0.0	0.2	0.3
0.0	0.4	0.1	0.2	0.0	0.0	0.3	0.0	0.0	0.0	0.0	0.1	0.2	0.2	0.0	0.2	0.2	0.3	0.2	0.2	0.2	0.1	0.3	0.2	0.1	0.2	0.2	0.3	0.0	0.3	0.4	0.2	0.1	0.4	0.1	0.1	0.2	0.2	0.1	0.1	0.1	0.2	0.4	0.2	0.2	0.1	0.2	0.1	0.2	0.3
0.3	0.5	0.2	0.4	0.3	0.3	0.3	0.2	0.2	0.2	0.2	0.3	0.2	0.3	0.2	0.3	0.2	0.2	0.2	0.2	0.4	0.2	0.4	0.3	0.3	0.3	0.3	0.3	0.3	0.3	0.3	0.2	0.1	0.3	0.1	0.1	0.2	0.2	0.1	0.1	0.1	0.2	0.3	0.3	0.2	0.7	0.3	0.3	0.2	0.2
0.3	0.6	0.3	0.4	0.4	0.4	0.4	0.3	0.3	0.3	0.3	0.3	0.3	0.2	0.3	0.3	0.3	0.4	0.3	0.3	0.5	0.3	0.5	0.3	0.4	0.2	0.4	0.5	0.4	0.5	0.5	0.4	0.3	0.6	0.3	0.3	0.4	0.3	0.3	0.3	0.3	0.3	0.4	0.3	0.3	0.4	0.2	0.3	0.3	0.4
0.5	0.6	0.4	0.2	0.1	0.1	0.2	0.0	0.0	0.0	0.0	0.0	0.2	0.2	0.1	0.2	0.2	0.3	0.2	0.2	0.3	0.1	0.3	0.2	0.1	0.2	0.2	0.3	0.1	0.1	0.4	0.3	0.5	0.4	0.4	0.4	0.4	0.4	0.1	0.1	0.4	0.4	0.6	0.4	0.5	0.4	0.4	0.4	0.3	0.5
0.3	0.4	0.2	0.3	0.3	0.3	0.0	0.2	0.2	0.2	0.2	0.3	0.3	0.2	0.2	0.3	0.3	0.3	0.3	0.3	0.3	0.3	0.3	0.3	0.2	0.3	0.4	0.1	0.3	0.1	0.5	0.2	0.2	0.6	0.2	0.2	0.2	0.3	0.3	0.3	0.3	0.3	0.5	0.4	0.3	0.3	0.3	0.2	0.3	0.3
[truncated: 41 more columns]
