# Supplementary material for: A novel group tour trip recommender model for personalized travel systems
Source: PeerJ Comput Sci. 2025 Jan 17;11:e2589. doi: 10.7717/peerj-cs.2589 (PMC11784895; doi:10.7717/peerj-cs.2589)
Supplement: Supplemental Information 12 [file peerj-cs-11-2589-s012.zip › Durham/1/HC/Children.txt]

1
1
0
0
1
1
1
1
1
0
1
0
0
0
1
1
1
0
1
1
1
1
1
1
1
1
1
1
1
1
1
1
1
1
1
1
1
1
0
1
0
1
1
0
1
0
1
1
0
0
0
1
1
1
1
1
1
1
0
1
1
1
0
1
0
1
0
1
1
1
1
1
0
0
0
0
1
1
0
0
0
0
0
0
1
1
1
1
0
1
0
